# Supplementary material for: Heme Oxygenase-1 Expression in Dendritic Cells Contributes to Protective Immunity against Herpes Simplex Virus Skin Infection
Source: Antioxidants (Basel). 2023 May 29;12(6):1170. doi: 10.3390/antiox12061170 (PMC10294886; doi:10.3390/antiox12061170)
Supplement: Supplementary file 1 [file antioxidants-12-01170-s001.zip]

Archive with 1 entries (1 files):
- antioxidants-2321689-supplementary.pdf
